# Supplementary material for: Unlocking the Potential of Carbon Quantum Dots for Cell Imaging, Intracellular Localization, and Gene Expression Control in Arabidopsis thaliana (L.) Heynh
Source: Int J Mol Sci. 2023 Oct 28;24(21):15700. doi: 10.3390/ijms242115700 (PMC10648342; doi:10.3390/ijms242115700)
Supplement: Supplementary file 1 [file ijms-24-15700-s001.zip]

Archive with 1 entries (1 files):
- ijms-2659795-supplementary.pdf
